# Supplementary material for: Mosaicism of the UDP-Galactose transporter SLC35A2 in a female causing a congenital disorder of glycosylation: a case report
Source: BMC Med Genet. 2018 Jun 15;19:100. doi: 10.1186/s12881-018-0617-6 (PMC6003163; doi:10.1186/s12881-018-0617-6)
Supplement: Supplementary file 2 — Figure S2. A, B. A. Length growth over time. B. Weight growth over time. (ZIP 65 kb) [file 12881_2018_617_MOESM2_ESM.zip]

Archive with 2 entries (2 files):
- Supplemental Fig.2a Westenfield et alR2.tiff
- Supplemental Fig.2b Westenfield et alR2.tiff
